# Supplementary material for: Preparation, Characterization, and Evaluation of Breviscapine Nanosuspension and Its Freeze-Dried Powder
Source: Pharmaceutics. 2022 Apr 24;14(5):923. doi: 10.3390/pharmaceutics14050923 (PMC9143020; doi:10.3390/pharmaceutics14050923)
Supplement: Supplementary file 1 [file pharmaceutics-14-00923-s001.zip]

Archive with 1 entries (1 files):
- pharmaceutics-1628898-supplementary.pdf
